# Supplementary material for: Efficient Charge Separation and Transport in Fullerene-CuPcOC8 Donor–Acceptor Nanorod Enhancing Photocatalytic Hydrogen Generation
Source: Nanomaterials (Basel). 2024 Jan 24;14(3):256. doi: 10.3390/nano14030256 (PMC10856716; doi:10.3390/nano14030256)
Supplement: Supplementary file 1 [file nanomaterials-14-00256-s001.zip]

Archive with 1 entries (1 files):
- nanomaterials-2804845-supplementary.pdf
